# Supplementary material for: SLC25A12 Missense Variant in Nova Scotia Duck Tolling Retrievers Affected by Cerebellar Degeneration—Myositis Complex (CDMC)
Source: Genes (Basel). 2022 Jul 9;13(7):1223. doi: 10.3390/genes13071223 (PMC9319113; doi:10.3390/genes13071223)
Supplement: Supplementary file 1 [file genes-13-01223-s001.zip]

Archive with 3 entries (3 files):
- S1_Figure.pdf
- Table_S1_Public_Genomes.xlsx
- Table_S2_Private_Variants.xlsx
